# Supplementary material for: Characterization of cervical microbiota in cervical intraepithelial neoplasia and cervical cancer using low-coverage whole genome sequencing
Source: Microbiol Spectr. 2025 Oct 8;13(11):e03206-24. doi: 10.1128/spectrum.03206-24 (PMC12584740; doi:10.1128/spectrum.03206-24)
Supplement: Table S1 — Microbial abundance. [file spectrum.03206-24-s0001.xlsx]

## Sheet: Sheet1
Microbial Abundance in Cervical Exfoliated Cells from Patients with Varying Degrees of Cervical Lesions
SampleID	Abiotrophia defectiva	Anaerococcus lactolyticus	Anaerococcus tetradius	Anaerococcus vaginalis	Atopobium vaginae	Bacillus amyloliquefaciens	Bacteroides finegoldii	Bacteroides fragilis	Bacteroides sp.	Bifidobacterium animalis	Bifidobacterium bifidum	Bifidobacterium breve	Bifidobacterium dentium	Bifidobacterium longum	Brachyspira pilosicoli	Campylobacter hominis	Candida glabrata	Chlamydia trachomatis	Clostridiales bacterium	Clostridiales genomosp.	Clostridium difficile	Clostridium nexile	Clostridium sp.	Enterococcus faecalis	Eubacterium hallii	Fusobacterium gonidiaformans	Fusobacterium nucleatum	Fusobacterium sp.	Gardnerella vaginalis	Geobacillus sp.	Granulicatella adiacens	Granulicatella elegans	HPV11	HPV16	HPV18	HPV31	HPV33	HPV34	HPV35	HPV39	HPV42	HPV43	HPV44	HPV52	HPV54	HPV58	HPV6	HPV61	HPV62
KY070A-003	3	97	18	23	1	0	6	19	360	0	0	0	0	5	0	860	0	0	12	2	6	0	2	2003	0	26	0	63	2	1	1	0	0	168	0	0	0	0	0	0	0	0	0	0	0	0	0	4	0
KY070A-004	0	43	3	7	0	8	0	1	3	0	0	0	0	0	0	12	0	0	0	2	0	0	0	0	0	0	0	2	0	11	0	6	0	1302	0	0	0	0	0	0	0	0	0	0	0	0	0	0	0
KY070A-005	0	1	0	0	0	0	0	0	1	0	0	0	0	0	0	0	0	0	0	0	0	0	0	0	0	0	0	0	0	0	0	0	0	96	0	0	0	0	0	0	0	0	0	0	0	0	0	0	0
KY070A-006	0	149	8	11	4134	0	0	0	17	1	0	0	0	1	26	0	0	0	0	30	18	2	4	50	0	0	0	0	1710	0	1	0	0	477	0	0	0	0	0	0	0	0	0	0	0	0	0	0	0
KY070A-007	0	473	8	20	4	0	0	3	28	6	107	847	28	108	0	268	0	0	0	4	2	3	1	7	0	38	0	28	8	0	0	2	0	44	0	0	0	0	0	0	0	0	0	0	0	0	0	0	0
KY070A-008	0	6	5	1	6	0	0	0	0	0	0	0	0	0	0	0	0	0	0	11	15	1	0	28	0	2	0	0	11	0	0	0	0	28	0	27	0	0	0	0	0	0	0	0	0	0	0	0	0
KY070A-009	0	17	8	0	0	0	0	0	2	0	0	0	0	0	0	0	0	0	0	57	62	6	0	167	0	0	0	3	15	11	0	0	0	8	0	0	0	0	0	0	0	0	0	0	0	0	0	0	0
KY070A-010	0	18	14	9	0	0	0	0	4	0	0	0	0	0	0	0	0	0	0	78	34	3	0	123	0	0	0	0	136	0	0	0	0	4	0	0	0	0	0	0	0	0	0	0	0	6	0	0	0
KY070A-011	0	5	4	0	0	0	0	0	3	0	0	0	0	0	0	0	2	0	0	17	14	3	0	55	4	1	0	0	359	0	0	0	0	59	0	0	0	167	0	0	0	0	0	0	0	0	0	0	2
KY070A-012	4	11	5	5	6	0	0	0	0	0	1	0	0	0	0	0	0	0	0	7	10	13	0	13	0	16	0	2	71	1	0	0	0	6	0	0	0	0	0	0	0	0	0	0	0	2	0	0	0
KY070A-013	0	25	28	15	36	0	0	1	4	0	0	0	0	0	0	0	0	0	0	432	170	18	0	513	1	0	0	0	70	0	0	0	8	0	0	0	0	0	0	0	0	0	0	0	0	0	0	0	6
KY070A-014	0	1	10	0	40	0	0	15	13	1	0	0	0	0	0	0	0	0	0	1	0	0	2	1	1	0	0	0	1384	1	0	0	0	0	0	0	0	129	0	0	0	0	0	0	0	0	0	0	0
KY070A-015	1	1	21	0	65	0	0	1	8	0	0	0	0	0	0	0	0	0	0	14	6	1	0	14	4	0	0	0	661	1	0	6	0	0	0	0	0	0	0	0	0	1	0	5638	0	0	0	0	0
KY070A-016	0	50	46	0	16	0	0	0	8	0	0	0	0	0	0	0	0	0	0	399	294	27	0	698	4	10	0	14	209	0	0	0	0	0	0	0	0	0	0	0	0	0	14	0	0	2732	0	0	0
KY070A-017	0	0	14	0	31	0	0	0	0	0	0	0	0	0	108	0	0	273	0	161	0	0	0	0	2	0	0	0	372	2	0	0	0	0	0	0	0	0	0	0	0	0	0	0	0	0	0	0	4
KY070A-018	0	7	3	1	50	0	0	0	2	0	0	0	1	4	18	0	0	0	0	63	34	1	0	69	3	0	0	5	42186	1	1	2	0	0	0	0	0	0	0	0	0	0	0	0	0	0	0	0	0
KY070A-019	0	9	26	4	951	0	0	0	0	9	2	4	14	15	19	0	2	0	0	120	19	0	0	41	0	0	3	2	344312	0	12	4	0	1	0	0	0	0	0	0	0	0	0	0	0	0	0	0	0
KY070A-020	0	5	0	0	226	0	0	0	0	2	0	0	3	0	0	0	0	0	0	54	3	0	0	13	2	0	0	0	23783	1	1	2	0	0	0	0	0	0	0	0	0	0	0	0	0	6	0	0	0
KY070A-021	0	0	6	0	12	0	0	0	0	0	0	0	0	1	0	0	0	0	0	0	1	0	0	1	0	0	0	0	310	1	0	0	0	0	0	0	0	0	0	0	0	0	0	0	0	0	0	0	0
KY070A-022	58	929	8011	128	348	0	49	4766	8773	9	5	4	10	29	34	7	0	0	2	404	55	36	16	125	0	33	7	23	541858	0	11	27	0	0	0	0	0	0	0	0	0	0	0	0	0	0	0	0	0
KY070A-023	90	396	8005	333	53371	0	3	604	3559	8	0	1	15	49	89	9	0	0	20	4455	278	57	76	261	0	363	111	161	467806	0	18	11	0	0	0	0	0	0	0	0	0	0	0	0	0	0	0	0	0
KY070A-024	0	0	0	0	1	0	0	0	0	0	0	0	0	0	0	0	0	0	0	3	0	0	0	0	2	0	0	0	6279	0	0	0	0	1280	0	0	0	2	0	0	0	0	0	0	0	65	0	0	128
KY070A-025	0	20	3	0	0	0	0	0	0	0	0	0	0	0	0	0	0	2	0	20	35	1	0	42	2	0	0	0	43	0	0	0	0	0	0	0	0	0	0	0	0	0	0	0	0	0	0	0	0
KY070A-026	0	1	4	0	2	0	0	0	0	0	0	0	0	0	6	0	0	0	0	10	6	1	0	12	1	0	0	0	20	0	0	0	0	0	0	0	0	0	0	0	0	0	0	0	0	4	0	0	0
KY070A-027	0	17	7	1	94	0	0	0	7	0	0	0	0	0	0	0	0	0	0	43	0	0	0	13	0	0	0	2	8228	0	0	4	0	0	0	0	0	0	0	0	0	0	0	2	0	0	0	0	0
KY070A-028	0	23	35	0	60	0	0	7	9	0	0	0	0	0	0	4	0	0	0	339	89	6	0	271	1	0	0	0	1715	0	0	0	0	0	0	0	0	0	0	0	0	31	0	6	0	0	0	0	0
KY070A-029	0	5	2	5	26408	0	0	1	3	0	0	0	0	0	7	0	0	0	0	182	1	0	0	2	0	0	0	1	4146	0	0	3	0	0	0	0	0	0	0	0	0	0	0	0	0	2	0	0	0
KY070A-030	0	0	3	0	11001	0	0	0	1	8	0	1	4	8	0	0	0	0	0	208	1	1	22	6	1	1	0	0	96800	2	0	0	0	4	0	0	0	0	0	0	0	0	0	0	0	2	0	0	0
KY070A-032	0	3	4	0	86	0	0	0	3	8	1	2	10	23	0	0	1009	0	0	176	3	0	0	7	0	0	0	0	133763	0	0	1	0	0	0	0	0	0	0	0	0	0	0	0	0	0	0	0	0
KY070A-033	0	24	18	2	6	0	0	0	8	0	0	0	0	0	0	0	0	0	0	98	95	9	0	241	1	0	0	3	601	0	0	0	0	46	2	0	0	0	0	0	0	0	0	0	0	1	0	0	0
KY070A-034	0	2	1	0	3	0	0	0	0	0	0	0	0	0	0	0	0	0	0	45	20	0	0	32	2	0	0	0	39	1	0	0	0	0	0	0	0	0	0	0	0	0	0	0	0	0	0	0	0
KY070A-035	0	0	0	0	0	0	0	0	0	0	0	0	0	0	0	0	0	0	0	2	0	0	0	0	2	0	0	0	4	0	0	0	0	0	0	0	6	0	0	0	0	0	0	0	0	0	0	0	0
KY070A-036	0	25	69	19	69	0	0	20	42	0	0	0	0	0	2	0	0	0	0	49	25	2	0	8814	1	0	2	8	2666	0	86	6839	0	0	0	0	0	0	0	0	0	0	0	8	0	0	0	0	0
KY070A-037	0	8	40	1	49522	0	0	7	21	14	1	5	14	21	408	0	0	0	0	499	1	0	89	1	1	1	0	1	528579	0	0	0	0	0	0	0	0	0	0	0	0	0	0	0	0	0	0	0	0
KY070A-038	0	48	4	0	26	0	0	0	2	0	0	0	0	0	0	0	0	0	0	191	217	20	0	558	0	0	0	2	80	0	0	0	0	0	0	0	0	0	0	0	0	0	62	0	0	0	0	0	0
KY070A-039	0	68	12	2	4	0	0	0	5	0	0	0	0	0	0	0	0	0	0	283	387	38	0	933	1	0	0	2	246	0	0	0	0	0	0	0	0	0	0	0	0	0	0	0	0	5465	0	0	2
KY070A-040	0	29	6	4	1	0	0	1	6	0	0	0	1	0	0	0	0	0	0	126	138	10	0	423	5	0	0	2	4175	0	0	0	0	0	0	0	0	0	0	0	0	0	0	0	2	0	0	0	0
KY070A-041	0	87	72	0	10	0	0	0	10	0	0	0	0	0	2	0	0	0	0	634	453	30	0	933	20	0	0	0	801	6	0	0	0	3403	0	0	0	0	0	0	0	0	0	0	0	0	0	0	0
KY070A-042	15	26	3	7	4831	0	0	0	8	3	2	1	3	6	25	5	0	0	0	535	19	5	0	20	16	4	4	1	196922	1	1	1	0	0	0	0	0	0	0	0	0	0	0	67	0	3	0	0	0
KY070A-043	0	565	93	78	40	0	0	0	14	0	0	0	0	0	0	9	0	0	0	721	464	42	0	1122	13	9	0	4	508	4	3	0	0	1322	0	0	0	0	0	0	0	0	0	0	0	0	0	0	0
KY070A-044	0	578	853	312	0	0	0	23	68	0	0	0	0	0	0	0	0	0	1824	0	10201	11314	1956	22048	0	2213	0	48	1	0	0	53	0	3853	0	0	0	0	0	0	0	0	0	0	0	0	0	0	0
KY070A-045	0	88	46	1	19	0	0	0	14	0	0	0	0	0	0	0	0	0	0	390	222	17	0	612	16	0	0	0	582	2	0	0	0	2	0	0	0	0	0	0	0	0	0	4	0	0	0	0	0
KY070A-046	0	2	3	0	4	0	0	0	0	0	0	0	0	0	0	0	0	0	0	2	6	0	0	15	34	0	0	0	1427	3	1	0	0	470	0	0	0	0	0	0	0	0	0	0	0	0	0	0	0
KY070A-047	0	17	6	4	14167	0	0	0	0	8	0	3	8	8	0	4	0	0	0	739	98	9	0	307	11	0	0	6	456795	6	0	5	0	0	0	0	0	0	0	0	0	0	0	3695	0	0	0	0	0
KY070A-048	0	1	1	13	0	0	0	2	6	0	0	0	0	0	0	0	0	0	0	0	0	0	1	3	0	0	0	0	5	1	0	0	0	2	0	0	0	0	0	0	0	0	0	0	0	1227	0	0	0
KY070A-049	0	9	7	0	1	0	0	0	0	0	0	0	0	0	0	0	0	0	0	74	38	4	0	89	9	0	1	0	50	2	0	0	0	2	0	14	0	0	0	0	0	0	0	2	0	0	0	0	0
KY070A-050	0	18	16	6	1428	0	0	53	439	0	0	1	0	5	82	0	0	0	0	336	41	5	1	84	3	4	0	1	28465	1	0	0	0	0	0	0	0	0	0	0	0	0	0	0	0	0	0	0	0
KY070A-051	0	17	35	14	343	0	0	0	3	0	0	0	1	0	190	0	0	0	0	269	40	2	2	26	3	0	1	0	54694	1	0	0	0	0	0	0	0	0	0	0	0	0	0	3717	0	0	0	0	0
KY070A-052	4	385	1300	65	6724	0	1	78	566	6	3	0	10	16	0	3	0	0	0	2687	1412	124	24	3308	13	12	5	3	470357	4	13	8	0	0	0	0	0	0	0	0	0	0	0	0	0	5838	0	0	0
KY070A-053	20	2788	226	136	428	0	1275	95186	118287	0	0	0	0	6	33	327	0	0	86	71	38	15	7	33	1	9508	2563	28018	2481	0	0	1	0	0	0	0	0	0	6	0	0	0	0	0	0	0	0	0	0
[truncated: 52 more columns]
